# Supplementary material for: Occurrence, Sources, and Prioritization of Per- and Polyfluoroalkyl Substances (PFASs) in Drinking Water from Yangtze River Delta, China: Focusing on Emerging PFASs
Source: Molecules. 2025 May 25;30(11):2313. doi: 10.3390/molecules30112313 (PMC12155778; doi:10.3390/molecules30112313)
Supplement: Supplementary file 1 [file molecules-30-02313-s001.zip]

Archive with 2 entries (2 files):
- supplementary material-2.xlsx
- supplementary material.pdf
