# Supplementary material for: Occurrence, Sources, and Prioritization of Per- and Polyfluoroalkyl Substances (PFASs) in Drinking Water from Yangtze River Delta, China: Focusing on Emerging PFASs
Source: Molecules. 2025 May 25;30(11):2313. doi: 10.3390/molecules30112313 (PMC12155778; doi:10.3390/molecules30112313)
Supplement: Supplementary file 1 [file molecules-30-02313-s001.zip › supplementary material-2.xlsx]

## Sheet: Table S1
Table S1. Information of 68 reference standards and their 13 corresponding internal standards
No.	Name	ACRONYM	CAS/DTXSID	InChI	SMILES	Formula	m/z	RT
1	1H,1H,2H,2H-perfluorohexane sulfonate	4:2 FTS	27619-93-8	InChI=1S/C6H5F9O3S/c7-3(8,1-2-19(16,17)18)4(9,10)5(11,12)6(13,14)15/h1-2H2,(H,16,17,18)	C(CS(=O)(=O)O)C(C(C(C(F)(F)F)(F)F)(F)F)(F)F	C6H4F9HO3S	326.974	6.89642
2	1H,1H,2H,2H-perfluorooctane sulfonate	6:2 FTS	27619-94-9	InChI=1S/C8H5F13O3S/c9-3(10,1-2-25(22,23)24)4(11,12)5(13,14)6(15,16)7(17,18)8(19,20)21/h1-2H2,(H,22,23,24)	C(CS(=O)(=O)O)C(C(C(C(C(C(F)(F)F)(F)F)(F)F)(F)F)(F)F)(F)F	C8H5F13O3S	426.968	8.38257
3	1H,1H,2H,2H-perfluorodecane sulfonate	8:2 FTS	27619-96-1	InChI=1S/C10H5F17O3S/c11-3(12,1-2-31(28,29)30)4(13,14)5(15,16)6(17,18)7(19,20)8(21,22)9(23,24)10(25,26)27/h1-2H2,(H,28,29,30)	C(CS(=O)(=O)O)C(C(C(C(C(C(C(C(F)(F)F)(F)F)(F)F)(F)F)(F)F)(F)F)(F)F)(F)F	C10H5F17O3S	526.962	9.29751
4	1H,1H,2H,2H-perfluorododecane sulfonate	10:2 FTS	108026-35-3	InChI=1S/C12H5F21O3S/c13-3(14,1-2-37(34,35)36)4(15,16)5(17,18)6(19,20)7(21,22)8(23,24)9(25,26)10(27,28)11(29,30)12(31,32)33/h1-2H2,(H,34,35,36)	O=S(CCC(F)(F)C(F)(F)C(F)(F)C(F)(F)C(F)(F)C(F)(F)C(F)(F)C(F)(F)C(F)(F)C(F)(F)F)(O)=O	C12H5F21O3S	626.955	9.97497
5	8-chloroperfluoro-1-octanesulfonate	Cl-PFOS	777011-38-8	InChI=1S/C8HClF16O3S/c9-7(22,23)5(18,19)3(14,15)1(10,11)2(12,13)4(16,17)6(20,21)8(24,25)29(26,27)28/h(H,26,27,28)	C(C(C(C(C(F)(F)Cl)(F)F)(F)F)(F)F)(C(C(C(F)(F)S(=O)(=O)O)(F)F)(F)F)(F)F	C8ClHF16O3S	514.901	9.02257
6	9-Chloro-3-oxa-perfluorononanesulfonic acid	6:2 Cl-PFESA	73606-19-6	InChI=1S/C8HClF16O4S/c9-5(18,19)3(14,15)1(10,11)2(12,13)4(16,17)6(20,21)29-7(22,23)8(24,25)30(26,27)28/h(H,26,27,28)	C(C(C(C(F)(F)Cl)(F)F)(F)F)(C(C(OC(C(F)(F)S(=O)(=O)O)(F)F)(F)F)(F)F)(F)F	C8HClF16O4S	530.896	9.15713
7	11-chloroeicosafluoro-3-oxaundecane-1-sulfonate	8:2 Cl-PFESA	83329-89-9	InChI=1S/C10HClF20O4S/c11-7(24,25)5(20,21)3(16,17)1(12,13)2(14,15)4(18,19)6(22,23)8(26,27)35-9(28,29)10(30,31)36(32,33)34/h(H,32,33,34)	C(C(C(C(C(F)(F)Cl)(F)F)(F)F)(F)F)(C(C(C(OC(C(F)(F)S(=O)(=O)O)(F)F)(F)F)(F)F)(F)F)(F)F	C10ClHF20O4S	630.889	9.82843
8	perfluoro-1-butanesulfonate	PFBS	29420-49-3	InChI=1S/C4HF9O3S/c5-1(6,3(9,10)11)2(7,8)4(12,13)17(14,15)16/h(H,14,15,16)	C(C(C(F)(F)S(=O)(=O)O)(F)F)(C(F)(F)F)(F)F	C4HF9O3S	298.943	6.10853
9	perfluoro-1-pentanesulfonate	PFPeS	630402-22-1	InChI=1S/C5HF11O3S/c6-1(7,2(8,9)4(12,13)14)3(10,11)5(15,16)20(17,18)19/h(H,17,18,19)	C(C(C(F)(F)F)(F)F)(C(C(F)(F)S(=O)(=O)O)(F)F)(F)F	C5HF11O3S	348.94	7.18969
10	perfluoro-1-hexanesulfonate	PFHxS	82382-12-5	InChI=1S/C6HF13O3S/c7-1(8,3(11,12)5(15,16)17)2(9,10)4(13,14)6(18,19)23(20,21)22/h(H,20,21,22)	C(C(C(C(F)(F)S(=O)(=O)O)(F)F)(F)F)(C(C(F)(F)F)(F)F)(F)F	C6HF13O3S	398.937	7.90594
11	perfluoro-1-heptanesulfonate	PFHpS	375-92-8	InChI=1S/C7HF15O3S/c8-1(9,2(10,11)4(14,15)6(18,19)20)3(12,13)5(16,17)7(21,22)26(23,24)25/h(H,23,24,25)	O=S(C(F)(F)C(F)(F)C(F)(F)C(F)(F)C(F)(F)C(F)(F)C(F)(F)F)(O)=O	C7HF15O3S	448.933	8.4701
12	perfluoro-1-octanesulfonate	PFOS	1763-23-1	InChI=1S/C8HF17O3S/c9-1(10,3(13,14)5(17,18)7(21,22)23)2(11,12)4(15,16)6(19,20)8(24,25)29(26,27)28/h(H,26,27,28)	O=S(C(F)(F)C(F)(F)C(F)(F)C(F)(F)C(F)(F)C(F)(F)C(F)(F)C(F)(F)F)(O)=O	C8HF17O3S	498.93	8.93108
13	perfluoro-1-nonanesulfonate	PFNS	68259-12-1	InChI=1S/C9HF19O3S/c10-1(11,2(12,13)4(16,17)6(20,21)8(24,25)26)3(14,15)5(18,19)7(22,23)9(27,28)32(29,30)31/h(H,29,30,31)	O=S(C(F)(F)C(F)(F)C(F)(F)C(F)(F)C(F)(F)C(F)(F)C(F)(F)C(F)(F)C(F)(F)F)(O)=O	C9HF19O3S	548.927	9.32466
14	perfluoro-1-decanesulfonate	PFDS	335-77-3	InChI=1S/C10HF21O3S/c11-1(12,3(15,16)5(19,20)7(23,24)9(27,28)29)2(13,14)4(17,18)6(21,22)8(25,26)10(30,31)35(32,33)34/h(H,32,33,34)	O=S(C(F)(F)C(F)(F)C(F)(F)C(F)(F)C(F)(F)C(F)(F)C(F)(F)C(F)(F)C(F)(F)C(F)(F)F)(O)=O	C10HF21O3S	598.924	9.66531
15	perfluoro-1-dodecanesulfonate	PFDoS	79780-39-5	InChI=1S/C12HF25O3S/c13-1(14,3(17,18)5(21,22)7(25,26)9(29,30)11(33,34)35)2(15,16)4(19,20)6(23,24)8(27,28)10(31,32)12(36,37)41(38,39)40/h(H,38,39,40)	O=S(C(F)(F)C(F)(F)C(F)(F)C(F)(F)C(F)(F)C(F)(F)C(F)(F)C(F)(F)C(F)(F)C(F)(F)C(F)(F)C(F)(F)F)(O)=O	C12HF25O3S	698.917	10.2327
16	Perfluoro-1-octanesulfonamide	FOSA	754-91-6	InChI=1S/C8H2F17NO2S/c9-1(10,3(13,14)5(17,18)7(21,22)23)2(11,12)4(15,16)6(19,20)8(24,25)29(26,27)28/h(H2,26,27,28)	C(C(C(C(C(F)(F)S(=O)(=O)N)(F)F)(F)F)(F)F)(C(C(C(F)(F)F)(F)F)(F)F)(F)F	C8H2F17NO2S	497.946	10.4106
17	N-methylperfluoro-1-octane sulfonamide	N-MeFOSA-M	31506-32-8	InChI=1S/C9H4F17NO2S/c1-27-30(28,29)9(25,26)7(20,21)5(16,17)3(12,13)2(10,11)4(14,15)6(18,19)8(22,23)24/h27H,1H3	CNS(=O)(=O)C(C(C(C(C(C(C(C(F)(F)F)(F)F)(F)F)(F)F)(F)F)(F)F)(F)F)(F)F	C9H4F17NO2S	511.962	11.1572
18	N-ethylperfluoro-1-octane sulfonamide	N-EtFOSA-M	4151-50-2	InChI=1S/C10H6F17NO2S/c1-2-28-31(29,30)10(26,27)8(21,22)6(17,18)4(13,14)3(11,12)5(15,16)7(19,20)9(23,24)25/h28H,2H2,1H3	CCNS(=O)(=O)C(C(C(C(C(C(C(C(F)(F)F)(F)F)(F)F)(F)F)(F)F)(F)F)(F)F)(F)F	C10H6F17NO2S	525.977	11.3545
19	Perfluoro-1-octanesulfonamido acetic acid	FOSAA	2806-24-8	InChI=1S/C10H4F17NO4S/c11-3(12,5(15,16)7(19,20)9(23,24)25)4(13,14)6(17,18)8(21,22)10(26,27)33(31,32)28-1-2(29)30/h28H,1H2,(H,29,30)	C(C(=O)O)NS(=O)(=O)C(C(C(C(C(C(C(C(F)(F)F)(F)F)(F)F)(F)F)(F)F)(F)F)(F)F)(F)F	C10H4F17NO4S	555.952	9.27488
20	N-methylperfluoro-1-octanesulfonamido acetic acid	N-MeFOSAA	2355-31-9	InChI=1S/C11H6F17NO4S/c1-29(2-3(30)31)34(32,33)11(27,28)9(22,23)7(18,19)5(14,15)4(12,13)6(16,17)8(20,21)10(24,25)26/h2H2,1H3,(H,30,31)	CN(CC(=O)O)S(=O)(=O)C(C(C(C(C(C(C(C(F)(F)F)(F)F)(F)F)(F)F)(F)F)(F)F)(F)F)(F)F	C11H6F17NO4S	569.967	9.49528
21	N-ethylperfluoro-1-octanesulfonamido acetic acid	N-EtFOSAA	2991-50-6	InChI=1S/C12H8F17NO4S/c1-2-30(3-4(31)32)35(33,34)12(28,29)10(23,24)8(19,20)6(15,16)5(13,14)7(17,18)9(21,22)11(25,26)27/h2-3H2,1H3,(H,31,32)	CCN(CC(=O)O)S(=O)(=O)C(C(C(C(C(C(C(C(F)(F)F)(F)F)(F)F)(F)F)(F)F)(F)F)(F)F)(F)F	C12H8F17NO4S	583.983	9.66957
22	6-Chloroperfluorohexylphosphonic acid	Cl-PFHxPA	1283087-54-6	InChI=1S/C6H2ClF12O3P/c7-5(16,17)3(12,13)1(8,9)2(10,11)4(14,15)6(18,19)23(20,21)22/h(H2,20,21,22)	C(C(C(C(F)(F)Cl)(F)F)(F)F)(C(C(F)(F)P(=O)(O)O)(F)F)(F)F	C6H2ClF12O3P	414.917	5.81773
23	8-Chloroperfluorooctylphosphonic acid	Cl-PFOPA	No CAS: DTXSID801009908	InChI=1S/C8H2ClF16O3P/c9-7(22,23)5(18,19)3(14,15)1(10,11)2(12,13)4(16,17)6(20,21)8(24,25)29(26,27)28/h(H2,26,27,28)	OP(C(F)(F)C(F)(F)C(F)(F)C(F)(F)C(F)(F)C(F)(F)C(F)(F)C(F)(F)Cl)(O)=O	C8H2ClF16PO3	514.91	7.86434
24	Perfluorohexylphosphonic acid	PFHxPA	40143-76-8	InChI=1S/C6H2F13O3P/c7-1(8,3(11,12)5(15,16)17)2(9,10)4(13,14)6(18,19)23(20,21)22/h(H2,20,21,22)	C(C(C(C(F)(F)P(=O)(O)O)(F)F)(F)F)(C(C(F)(F)F)(F)F)(F)F	C6H2F13O3P	398.946	5.23496
25	Perfluorooctylphosphonic acid	PFOPA	40143-78-0	InChI=1S/C8H2F17O3P/c9-1(10,3(13,14)5(17,18)7(21,22)23)2(11,12)4(15,16)6(19,20)8(24,25)29(26,27)28/h(H2,26,27,28)	C(C(C(C(C(F)(F)P(=O)(O)O)(F)F)(F)F)(F)F)(C(C(C(F)(F)F)(F)F)(F)F)(F)F	C8H2F17O3P	498.94	7.6753
26	Perfluorodecylphosphonic acid	PFDPA	52299-26-0	InChI=1S/C10H2F21O3P/c11-1(12,3(15,16)5(19,20)7(23,24)9(27,28)29)2(13,14)4(17,18)6(21,22)8(25,26)10(30,31)35(32,33)34/h(H2,32,33,34)	C(C(C(C(C(C(F)(F)P(=O)(O)O)(F)F)(F)F)(F)F)(F)F)(C(C(C(C(F)(F)F)(F)F)(F)F)(F)F)(F)F	C10H2F21O3P	598.933	8.86278
27	1H,1H,2H,2H-perfluorooctylphosphate	6:2 PAP	57678-01-0	InChI=1S/C8H6F13O4P/c9-3(10,1-2-25-26(22,23)24)4(11,12)5(13,14)6(15,16)7(17,18)8(19,20)21/h1-2H2,(H2,22,23,24)	O=P(O)(O)OCCC(F)(F)C(F)(F)C(F)(F)C(F)(F)C(F)(F)C(F)(F)F	C8H6F13O4P	442.972	8.16861
28	1H,1H,2H,2H-perfluorodecylphosphate	8:2 PAP	57678-03-2	InChI=1S/C10H6F17O4P/c11-3(12,1-2-31-32(28,29)30)4(13,14)5(15,16)6(17,18)7(19,20)8(21,22)9(23,24)10(25,26)27/h1-2H2,(H2,28,29,30)	O=P(O)(O)OCCC(F)(F)C(F)(F)C(F)(F)C(F)(F)C(F)(F)C(F)(F)C(F)(F)C(F)(F)F	C10H6F17O4P	542.966	9.18501
29	(1H,1H,2H,2H-perfluorooctyl-1H,1H,2H,2H-perfluorodecyl)phosphate	6:2/8:2 diPAP	943913-15-3	InChI=1S/C18H9F30O4P/c19-5(20,7(23,24)9(27,28)11(31,32)12(33,34)14(37,38)16(41,42)18(46,47)48)1-3-51-53(49,50)52-4-2-6(21,22)8(25,26)10(29,30)13(35,36)15(39,40)17(43,44)45/h1-4H2,(H,49,50)	C(COP(=O)(O)OCCC(C(C(C(C(C(F)(F)F)(F)F)(F)F)(F)F)(F)F)(F)F)C(C(C(C(C(C(C(C(F)(F)F)(F)F)(F)F)(F)F)(F)F)(F)F)(F)F)(F)F	C18H9F30O4P	888.969	10.7925
30	2-(N-ethylperfluorooctane-1-sulfonamido)ethyl phosphate	AmPAP	3820-83-5	InChI=1S/C12H11F17NO6PS/c1-2-30(3-4-36-37(31,32)33)38(34,35)12(28,29)10(23,24)8(19,20)6(15,16)5(13,14)7(17,18)9(21,22)11(25,26)27/h2-4H2,1H3,(H2,31,32,33)	O=P(O)(O)OCCN(CC)S(=O)(C(F)(F)C(F)(F)C(F)(F)C(F)(F)C(F)(F)C(F)(F)C(F)(F)C(F)(F)F)=O	C12H11F17NO6PS	649.97	9.67145
31	perfluorohexylperfluorooctylphosphinate	6:8 PFPi	610800-34-5	InChI=1S/C14HF30O2P/c15-1(16,3(19,20)7(27,28)11(35,36)37)2(17,18)5(23,24)9(31,32)13(41,42)47(45,46)14(43,44)10(33,34)6(25,26)4(21,22)8(29,30)12(38,39)40/h(H,45,46)	C(C(C(C(C(F)(F)P(=O)(C(C(C(C(C(C(F)(F)F)(F)F)(F)F)(F)F)(F)F)(F)F)O)(F)F)(F)F)(F)F)(C(C(C(F)(F)F)(F)F)(F)F)(F)F	C14HF30O2P	800.916	10.4905
32	bis(1H,1H,2H,2H-perfluorooctyl)phosphate	6:2 diPAP	57677-95-9	InChI=1S/C16H9F26O4P/c17-5(18,7(21,22)9(25,26)11(29,30)13(33,34)15(37,38)39)1-3-45-47(43,44)46-4-2-6(19,20)8(23,24)10(27,28)12(31,32)14(35,36)16(40,41)42/h1-4H2,(H,43,44)	O=P(OCCC(F)(F)C(F)(F)C(F)(F)C(F)(F)C(F)(F)C(F)(F)F)(O)OCCC(F)(F)C(F)(F)C(F)(F)C(F)(F)C(F)(F)C(F)(F)F	C16H9F26O4P	788.975	10.4555
33	bis(1H,1H,2H,2H-perfluorodecyl)phosphate	8:2 diPAP	114519-85-6	InChI=1S/C20H9F34O4P/c21-5(22,7(25,26)9(29,30)11(33,34)13(37,38)15(41,42)17(45,46)19(49,50)51)1-3-57-59(55,56)58-4-2-6(23,24)8(27,28)10(31,32)12(35,36)14(39,40)16(43,44)18(47,48)20(52,53)54/h1-4H2,(H,55,56)	C(COP(=O)(O)OCCC(C(C(C(C(C(C(C(F)(F)F)(F)F)(F)F)(F)F)(F)F)(F)F)(F)F)(F)F)C(C(C(C(C(C(C(C(F)(F)F)(F)F)(F)F)(F)F)(F)F)(F)F)(F)F)(F)F	C20H9F34O4P	988.962	11.0629
34	bis-[2-(N-ethylperfluorooctane-1-sulfonamido)ethyl] phosphate	diAmPAP	23282-60-2	InChI=1S/C24H19F34N2O8PS2/c1-3-59(70(63,64)23(55,56)19(45,46)15(37,38)11(29,30)9(25,26)13(33,34)17(41,42)21(49,50)51)5-7-67-69(61,62)68-8-6-60(4-2)71(65,66)24(57,58)20(47,48)16(39,40)12(31,32)10(27,28)14(35,36)18(43,44)22(52,53)54/h3-8H2,1-2H3,(H,61,62)	CCN(CCOP(=O)(O)OCCN(CC)S(=O)(=O)C(C(C(C(C(C(C(C(F)(F)F)(F)F)(F)F)(F)F)(F)F)(F)F)(F)F)(F)F)S(=O)(=O)C(C(C(C(C(C(C(C(F)(F)F)(F)F)(F)F)(F)F)(F)F)(F)F)(F)F)(F)F	C24H19F34N2O8PS2	1202.97	11.308
35	bis(perfluorohexyl)phosphinate	6:6 PFPi	70609-44-8	InChI=1S/C12HF26O2P/c13-1(14,5(21,22)9(29,30)31)3(17,18)7(25,26)11(35,36)41(39,40)12(37,38)8(27,28)4(19,20)2(15,16)6(23,24)10(32,33)34/h(H,39,40)	C(C(C(C(F)(F)P(=O)(C(C(C(C(C(C(F)(F)F)(F)F)(F)F)(F)F)(F)F)(F)F)O)(F)F)(F)F)(C(C(F)(F)F)(F)F)(F)F	C12HF26O2P	700.923	10.0731
36	bis(perfluorooctyl)phosphinate	8:8 PFPi	500776-69-2	InChI=1S/C16HF34O2P/c17-1(18,5(25,26)9(33,34)13(41,42)43)3(21,22)7(29,30)11(37,38)15(47,48)53(51,52)16(49,50)12(39,40)8(31,32)4(23,24)2(19,20)6(27,28)10(35,36)14(44,45)46/h(H,51,52)	C(C(C(C(C(F)(F)P(=O)(C(C(C(C(C(C(C(C(F)(F)F)(F)F)(F)F)(F)F)(F)F)(F)F)(F)F)(F)F)O)(F)F)(F)F)(F)F)(C(C(C(F)(F)F)(F)F)(F)F)(F)F	C16HF34O2P	900.91	10.8206
37	7H-Perfluoroheptanoic acid	DFHA	1546-95-8	InChI=1S/C7H2F12O2/c8-1(9)3(10,11)5(14,15)7(18,19)6(16,17)4(12,13)2(20)21/h1H,(H,20,21)	C(C(C(C(C(C(C(=O)O)(F)F)(F)F)(F)F)(F)F)(F)F)(F)F	C7H2F12O2	344.979	6.67467
38	11H-Perfluoroundecanoic acid	EFUA	1765-48-6	InChI=1S/C11H2F20O2/c12-1(13)3(14,15)5(18,19)7(22,23)9(26,27)11(30,31)10(28,29)8(24,25)6(20,21)4(16,17)2(32)33/h1H,(H,32,33)	C(C(C(C(C(C(C(C(C(C(C(=O)O)(F)F)(F)F)(F)F)(F)F)(F)F)(F)F)(F)F)(F)F)(F)F)(F)F	C11H2F20O2	544.966	8.98793
39	3-Perfluoropropyl propanoic acid	3:3 FTCA	356-02-5	InChI=1S/C6H5F7O2/c7-4(8,2-1-3(14)15)5(9,10)6(11,12)13/h1-2H2,(H,14,15)	C(CC(C(C(F)(F)F)(F)F)(F)F)C(=O)O	C6H5F7O2	241.011	5.53649
40	3-Perfluoropentyl propanoic acid	5:3 FTCA	914637-49-3	InChI=1S/C8H5F11O2/c9-4(10,2-1-3(20)21)5(11,12)6(13,14)7(15,16)8(17,18)19/h1-2H2,(H,20,21)	C(CC(C(C(C(C(F)(F)F)(F)F)(F)F)(F)F)(F)F)C(=O)O	C8H5F11O2	341.004	7.96975
41	2-Perfluorohexyl ethanoic acid	6:2 FTCA	53826-12-3	InChI=1S/C8H3F13O2/c9-3(10,1-2(22)23)4(11,12)5(13,14)6(15,16)7(17,18)8(19,20)21/h1H2,(H,22,23)	C(C(=O)O)C(C(C(C(C(C(F)(F)F)(F)F)(F)F)(F)F)(F)F)(F)F	C8H3F13O2	376.985	7.98741
42	3-Perfluoroheptyl propanoic acid	7:3 FTCA	812-70-4	InChI=1S/C10H5F15O2/c11-4(12,2-1-3(26)27)5(13,14)6(15,16)7(17,18)8(19,20)9(21,22)10(23,24)25/h1-2H2,(H,26,27)	C(CC(C(C(C(C(C(C(F)(F)F)(F)F)(F)F)(F)F)(F)F)(F)F)(F)F)C(=O)O	C10H5F15O2	440.998	9.10707
43	2-Perfluorooctyl ethanoic acid	8:2 FTCA	27854-31-5	InChI=1S/C10H3F17O2/c11-3(12,1-2(28)29)4(13,14)5(15,16)6(17,18)7(19,20)8(21,22)9(23,24)10(25,26)27/h1H2,(H,28,29)	C(C(=O)O)C(C(C(C(C(C(C(C(F)(F)F)(F)F)(F)F)(F)F)(F)F)(F)F)(F)F)(F)F	C10H3F17O2	476.979	9.06377
44	2H,2H,3H,3H-Perfluoroundecanoic acid	8:3 FTCA	34598-33-9	InChI=1S/C11H5F17O2/c12-4(13,2-1-3(29)30)5(14,15)6(16,17)7(18,19)8(20,21)9(22,23)10(24,25)11(26,27)28/h1-2H2,(H,29,30)	C(CC(C(C(C(C(C(C(C(F)(F)F)(F)F)(F)F)(F)F)(F)F)(F)F)(F)F)(F)F)C(=O)O	C11H5F17O2	490.995	9.53641
45	2-Perfluorodecyl ethanoic acid	10:2 FTCA	53826-13-4	InChI=1S/C12H3F21O2/c13-3(14,1-2(34)35)4(15,16)5(17,18)6(19,20)7(21,22)8(23,24)9(25,26)10(27,28)11(29,30)12(31,32)33/h1H2,(H,34,35)	C(C(=O)O)C(C(C(C(C(C(C(C(C(C(F)(F)F)(F)F)(F)F)(F)F)(F)F)(F)F)(F)F)(F)F)(F)F)(F)F	C12H3F21O2	576.972	9.80808
46	2H-Perfluoro-2-octenoic acid	6:2 FTUCA	70887-88-6	InChI=1S/C8H2F12O2/c9-2(1-3(21)22)4(10,11)5(12,13)6(14,15)7(16,17)8(18,19)20/h1H,(H,21,22)	C(=C(C(C(C(C(C(F)(F)F)(F)F)(F)F)(F)F)(F)F)F)C(=O)O	C8H2F12O2	356.979	7.95135
47	2H-Perfluoro-2-decenoic acid	8:2 FTUCA	70887-84-2	InChI=1S/C10H2F16O2/c11-2(1-3(27)28)4(12,13)5(14,15)6(16,17)7(18,19)8(20,21)9(22,23)10(24,25)26/h1H,(H,27,28)	C(=C(C(C(C(C(C(C(C(F)(F)F)(F)F)(F)F)(F)F)(F)F)(F)F)(F)F)F)C(=O)O	C10H2F16O2	456.973	9.02621
48	2H-Perfluoro-2-dodecenoic acid	10:2 FTUCA	70887-94-4	InChI=1S/C12H2F20O2/c13-2(1-3(33)34)4(14,15)5(16,17)6(18,19)7(20,21)8(22,23)9(24,25)10(26,27)11(28,29)12(30,31)32/h1H,(H,33,34)	C(=C(C(C(C(C(C(C(C(C(C(F)(F)F)(F)F)(F)F)(F)F)(F)F)(F)F)(F)F)(F)F)(F)F)F)C(=O)O	C12H2F20O2	556.966	9.78211
49	Perfluoroglutaric acid	PFGdiA	376-73-8	InChI=1S/C5H2F6O4/c6-3(7,1(12)13)5(10,11)4(8,9)2(14)15/h(H,12,13)(H,14,15)	C(=O)(C(C(C(C(=O)O)(F)F)(F)F)(F)F)O	C5H2F6O4	238.978	0.659344
50	Perfluoroazelaic acid	PFAdiA	23453-64-7	InChI=1S/C9H2F14O4/c10-3(11,1(24)25)5(14,15)7(18,19)9(22,23)8(20,21)6(16,17)4(12,13)2(26)27/h(H,24,25)(H,26,27)	C(=O)(C(C(C(C(C(C(C(C(=O)O)(F)F)(F)F)(F)F)(F)F)(F)F)(F)F)(F)F)O	C9H2F14O4	438.966	4.32215
51	Perfluorodecanedioic acid	PFDdiA	307-78-8	InChI=1S/C10H2F16O4/c11-3(12,1(27)28)5(15,16)7(19,20)9(23,24)10(25,26)8(21,22)6(17,18)4(13,14)2(29)30/h(H,27,28)(H,29,30)	C(=O)(C(C(C(C(C(C(C(C(C(=O)O)(F)F)(F)F)(F)F)(F)F)(F)F)(F)F)(F)F)(F)F)O	C10H2F16O4	488.962	5.50028
52	Perfluoro-1,10-decanedicarboxylic acid	PFDodiA	865-85-0	InChI=1S/C12H2F20O4/c13-3(14,1(33)34)5(17,18)7(21,22)9(25,26)11(29,30)12(31,32)10(27,28)8(23,24)6(19,20)4(15,16)2(35)36/h(H,33,34)(H,35,36)	C(=O)(C(C(C(C(C(C(C(C(C(C(C(=O)O)(F)F)(F)F)(F)F)(F)F)(F)F)(F)F)(F)F)(F)F)(F)F)(F)F)O	C12H2F20O4	588.956	6.9467
53	Perfluoro-n-butanoic acid	PFBA	375-22-4	InChI=1S/C4HF7O2/c5-2(6,1(12)13)3(7,8)4(9,10)11/h(H,12,13)	O=C(O)C(F)(F)C(F)(F)C(F)(F)F	C4HF7O2	212.979	3.01153
54	Perfluoro-n-pentanoic acid	PFPeA	2706-90-3	InChI=1S/C5HF9O2/c6-2(7,1(15)16)3(8,9)4(10,11)5(12,13)14/h(H,15,16)	C(=O)(C(C(C(C(F)(F)F)(F)F)(F)F)(F)F)O	C5HF9O2	262.976	5.58194
55	Perfluoro-n-hexanoic acid	PFHxA	307-24-4	InChI=1S/C6HF11O2/c7-2(8,1(18)19)3(9,10)4(11,12)5(13,14)6(15,16)17/h(H,18,19)	O=C(O)C(F)(F)C(F)(F)C(F)(F)C(F)(F)C(F)(F)F	C6HF11O2	312.973	6.97455
56	Perfluoro-n-heptanoic acid	PFHpA	375-85-9	InChI=1S/C7HF13O2/c8-2(9,1(21)22)3(10,11)4(12,13)5(14,15)6(16,17)7(18,19)20/h(H,21,22)	C(=O)(C(C(C(C(C(C(F)(F)F)(F)F)(F)F)(F)F)(F)F)(F)F)O	C7HF13O2	362.97	7.81634
57	Perfluoro-n-octanoic acid	PFOA	335-67-1	InChI=1S/C8HF15O2/c9-2(10,1(24)25)3(11,12)4(13,14)5(15,16)6(17,18)7(19,20)8(21,22)23/h(H,24,25)	C(=O)(C(C(C(C(C(C(C(F)(F)F)(F)F)(F)F)(F)F)(F)F)(F)F)(F)F)O	C8HF15O2	412.966	8.41128
58	Perfluoro-n-nonanoic acid	PFNA	375-95-1	InChI=1S/C9HF17O2/c10-2(11,1(27)28)3(12,13)4(14,15)5(16,17)6(18,19)7(20,21)8(22,23)9(24,25)26/h(H,27,28)	C(=O)(C(C(C(C(C(C(C(C(F)(F)F)(F)F)(F)F)(F)F)(F)F)(F)F)(F)F)(F)F)O	C9HF17O2	462.963	8.90116
59	Perfluoro-n-decanoic acid	PFDA	335-76-2	InChI=1S/C10HF19O2/c11-2(12,1(30)31)3(13,14)4(15,16)5(17,18)6(19,20)7(21,22)8(23,24)9(25,26)10(27,28)29/h(H,30,31)	C(=O)(C(C(C(C(C(C(C(C(C(F)(F)F)(F)F)(F)F)(F)F)(F)F)(F)F)(F)F)(F)F)(F)F)O	C10HF19O2	512.96	9.31066
60	Perfluoro-n-undecanoic acid	PFUdA	2058-94-8	InChI=1S/C11HF21O2/c12-2(13,1(33)34)3(14,15)4(16,17)5(18,19)6(20,21)7(22,23)8(24,25)9(26,27)10(28,29)11(30,31)32/h(H,33,34)	C(=O)(C(C(C(C(C(C(C(C(C(C(F)(F)F)(F)F)(F)F)(F)F)(F)F)(F)F)(F)F)(F)F)(F)F)(F)F)O	C11HF21O2	562.957	9.66394
61	Perfluoro-n-dodecanoic acid	PFDoA	307-55-1	InChI=1S/C12HF23O2/c13-2(14,1(36)37)3(15,16)4(17,18)5(19,20)6(21,22)7(23,24)8(25,26)9(27,28)10(29,30)11(31,32)12(33,34)35/h(H,36,37)	C(=O)(C(C(C(C(C(C(C(C(C(C(C(F)(F)F)(F)F)(F)F)(F)F)(F)F)(F)F)(F)F)(F)F)(F)F)(F)F)(F)F)O	C12HF23O2	612.954	9.97308
62	Perfluoro-n-tridecanoic acid	PFTrDA	72629-94-8	InChI=1S/C13HF25O2/c14-2(15,1(39)40)3(16,17)4(18,19)5(20,21)6(22,23)7(24,25)8(26,27)9(28,29)10(30,31)11(32,33)12(34,35)13(36,37)38/h(H,39,40)	O=C(O)C(F)(F)C(F)(F)C(F)(F)C(F)(F)C(F)(F)C(F)(F)C(F)(F)C(F)(F)C(F)(F)C(F)(F)C(F)(F)C(F)(F)F	C13HF25O2	662.95	10.2449
63	Perfluoro-n-tetradecanoic acid	PFTeDA	376-06-7	InChI=1S/C14HF27O2/c15-2(16,1(42)43)3(17,18)4(19,20)5(21,22)6(23,24)7(25,26)8(27,28)9(29,30)10(31,32)11(33,34)12(35,36)13(37,38)14(39,40)41/h(H,42,43)	O=C(O)C(F)(F)C(F)(F)C(F)(F)C(F)(F)C(F)(F)C(F)(F)C(F)(F)C(F)(F)C(F)(F)C(F)(F)C(F)(F)C(F)(F)C(F)(F)F	C14HF27O2	712.947	10.4792
64	Perfluoro-n-hexadecanoic acid	PFHxDA	67905-19-5	InChI=1S/C16HF31O2/c17-2(18,1(48)49)3(19,20)4(21,22)5(23,24)6(25,26)7(27,28)8(29,30)9(31,32)10(33,34)11(35,36)12(37,38)13(39,40)14(41,42)15(43,44)16(45,46)47/h(H,48,49)	O=C(O)C(F)(F)C(F)(F)C(F)(F)C(F)(F)C(F)(F)C(F)(F)C(F)(F)C(F)(F)C(F)(F)C(F)(F)C(F)(F)C(F)(F)C(F)(F)C(F)(F)C(F)(F)F	C16HF31O2	812.941	10.8795
65	Perfluoro-n-octadecanoic acid	PFODA	16517-11-6	InChI=1S/C18HF35O2/c19-2(20,1(54)55)3(21,22)4(23,24)5(25,26)6(27,28)7(29,30)8(31,32)9(33,34)10(35,36)11(37,38)12(39,40)13(41,42)14(43,44)15(45,46)16(47,48)17(49,50)18(51,52)53/h(H,54,55)	O=C(O)C(F)(F)C(F)(F)C(F)(F)C(F)(F)C(F)(F)C(F)(F)C(F)(F)C(F)(F)C(F)(F)C(F)(F)C(F)(F)C(F)(F)C(F)(F)C(F)(F)C(F)(F)C(F)(F)C(F)(F)F	C18HF35O2	912.934	11.1815
66	2,3,3,3-Tetrafluoro-2-(heptafluoropropoxy)propanoic acid	HFPO-DA	13252-13-6	InChI=1S/C6HF11O3/c7-2(1(18)19,4(10,11)12)20-6(16,17)3(8,9)5(13,14)15/h(H,18,19)	C(=O)(C(C(F)(F)F)(OC(C(C(F)(F)F)(F)F)(F)F)F)O	C6HF11O3	328.968	7.26279
67	Perfluoro-2,5-dimethyl-3,6-dioxa-nonanoic acid	HFPO-TA	13252-14-7	InChI=1S/C9HF17O4/c10-2(1(27)28,5(14,15)16)29-9(25,26)4(13,7(20,21)22)30-8(23,24)3(11,12)6(17,18)19/h(H,27,28)	C(=O)(C(C(F)(F)F)(OC(C(C(F)(F)F)(OC(C(C(F)(F)F)(F)F)(F)F)F)(F)F)F)O	C9HF17O4	494.953	9.0474
68	4,8-dioxa-3H-perfluorooctanoic acid	ADONA	919005-14-4	InChI=1S/C7H2F12O4/c8-1(3(9,10)2(20)21)22-5(13,14)4(11,12)6(15,16)23-7(17,18)19/h1H,(H,20,21)	C(C(C(=O)O)(F)F)(OC(C(C(OC(F)(F)F)(F)F)(F)F)(F)F)F	C7H2F12O4	376.969	7.91243
69	PFBA-13C4	MPFBA				[13]C4HF7O2		4.38
70	PFDeA-13C6	M6PFDA				[13]C6C4HF19O2		9.92
71	PFDoA-13C2	MPFDoA				[13]C2C10HF23O2		10.54
72	PFHpA-13C4	M4PFHpA				[13]C4C3HF13O2		8.46
73	PFHxA-13C5	M5PFHxA				[13]C5C1HF11O2		7.68
74	PFHxDA-13C2	M2PFHxDA				[13]C2C14HF31O2		11.31
75	PFHxS-13C3	M3PFHxS				[13]C3C3F13SO3Na		8.5
76	PFNA-13C9	M9PFNA				[13]C9HF17O2		9.52
77	PFOA-13C8	M8PFOA				[13]C8HF15O2		9.05
78	PFOS-13C8	M8PFOS				[13]C8F17SO3Na		9.52
79	PFPeA-13C5	M5PFPeA				[13]C5HF9O2		6.51
80	PFTA-13C2	M2PFTeDA				[13]C2C12HF27O2		10.99
81	PFUA-13C7	M7PFUdA				[13]C7C4HF21O2		10.26

## Sheet: Table S2
Table S2. The recoveries and LOD、LOQ of 47 PFAS
compounds	internal standard	linear range(μg·L-1)	Calibration Curve	R2	LODs(μg·L-1)	LOQs(μg·L-1)	Recoveries	RSD%
4:2FTS	M3PFBS	0.1 - 5.0	y = 0.779 x - 0.018	0.9998	0.05	0.15	0.94	0.07
6:2FTS	M8PFOS	0.2 - 5.0	y = 0.508 x - 0.005	0.9991	0.14	0.42	0.92	0.05
8:2FTS	M8PFOS	0.2 - 5.0	y = 0.429 x - 0.004	0.9992	0.13	0.39	0.88	0.09
10:2FTS	MPFDoA	0.5 - 5.0	y = 0.306 x + 0.015	0.9992	0.24	0.72	0.91	0.08
Cl-PFOS	M8PFOS	0.1 - 5.0	y = 0.658 x - 0.021	0.9994	0.07	0.21	0.94	0.03
6:2 Cl-PFESA	M8PFOS	0.2 - 5.0	y = 2.188 x + 0.12	0.9992	0.12	0.36	0.89	0.03
8:2 Cl-PFESA	M8PFOS	0.1 - 5.0	y = 1.542 x + 0.052	0.9977	0.01	0.03	0.9	0.08
PFBS	M3PFBS	0.1 - 5.0	y = 0.912 x - 0.009	0.9999	0.01	0.03	0.95	0.05
PFPeS	M3PFHxS	0.1 - 5.0	y = 7.741 x - 0.306	0.9996	0.01	0.03	1.07	0.06
PFHxS	M3PFHxS	0.1 - 5.0	y = 0.937 x - 0.023	0.9988	0.02	0.06	1.12	0.08
PFHpS	M8PFOS	0.1 - 5.0	y = 0.871 x + 0.007	0.9996	0.08	0.24	0.94	0.07
PFOS	M8PFOS	0.1 - 5.0	y = 0.946 x + 0.071	0.9999	0.03	0.09	0.92	0.05
PFNS	M8PFOS	0.1 - 5.0	y = 0.801 x - 0.019	0.9996	0.06	0.18	0.91	0.07
PFDS	M8PFOS	0.1 - 5.0	y = 2.699 x - 0.318	0.9955	0.01	0.03	0.89	0.04
PFDoS	MPFDoA	0.1 - 5.0	y = 1.027 x - 0.004	0.9964	0.03	0.09	0.67	0.13
FOSAA	M8PFOA	0.1 - 5.0	y = 8.041 x + 1.444	0.9958	0.01	0.03	0.82	0.09
N-MeFOSAA	M8PFOA	0.2 - 5.0	y = 2.789 x + 0.279	0.996	0.13	0.39	0.78	0.04
N-EtFOSAA	M8PFOA	0.2 - 5.0	y = 2.552 x + 0.439	0.9969	0.12	0.36	0.86	0.08
FOSAA	M6PFDA	0.1 - 5.0	y = 0.698 x + 0.034	0.9988	0.07	0.21	0.82	0.09
N-MeFOSAA	M9PFNA	0.2 - 5.0	y = 0.347 x - 0.017	0.9997	0.12	0.36	0.78	0.04
N-EtFOSAA	M7PFUdA	0.2 - 5.0	y = 0.316 x - 0.006	0.9995	0.17	0.51	0.86	0.08
Cl-PFHxPA	M5PFPeA	0.1 - 5.0	y = 0.077 x - 0.015	0.9977	0.06	0.18	0.75	0.08
Cl-PFOPA	M8PFOA	0.5 - 5.0	y = 0.041 x - 0.004	0.9991	0.31	0.93	0.84	0.08
PFOPA	M4PFHpA	0.2 - 5.0	y = 0.091 x - 0.004	0.996	0.14	0.42	0.84	0.03
PFDPA	M6PFDA	0.5 - 5.0	y = 0.046 x - 0.019	0.9969	0.5	1.5	0.73	0.09
6:2PAP	M8PFOA	0.5 - 5.0	y = 0.029 x + 0.002	0.982	0.33	0.99	0.83	0.08
6:6PFPi	MPFDoA	0.1 - 5.0	y = 2.035 x - 0.081	0.9979	0.01	0.03	0.71	0.19
DFHA	M5PFHxA	0.1 - 5.0	y = 0.189 x + 0.012	0.9994	0.05	0.15	1	0.04
EFUA	M9PFNA	0.2 - 5.0	y = 1.695 x + 0.033	0.9992	0.13	0.39	0.95	0.04
6:2FTCA	M4PFHpA	0.5 - 5.0	y = 0.231 x + 0.03	0.9973	0.3	0.9	0.6	0.3
8:2FTCA	M6PFDA	0.1 - 5.0	y = 0.229 x - 0.004	0.9998	0.1	0.3	0.61	0.07
PFAdiA	MPFBA	0.1 - 5.0	y = 0.45 x + 0.007	0.9988	0.08	0.24	0.84	0.13
PFDdiA	M5PFPeA	0.1 - 5.0	y = 0.666 x + 0.035	0.9998	0.01	0.03	0.81	0.14
PFDodiA	M5PFHxA	0.1 - 5.0	y = 0.268 x + 0.046	0.9972	0.06	0.18	0.79	0.03
PFBA	MPFBA	0.2 - 5.0	y = 0.809 x + 0.441	0.9997	0.15	0.45	0.84	0.05
PFPeA	M5PFPeA	0.1 - 5.0	y = 0.926 x + 0.095	0.9999	0.06	0.18	0.87	0.03
PFHxA	M5PFHxA	0.1 - 5.0	y = 0.876 x + 0.005	0.9998	0.03	0.09	0.85	0.07
PFHpA	M4PFHpA	0.1 - 5.0	y = 0.952 x - 0.009	0.9999	0.08	0.24	0.95	0.13
PFOA	M8PFOA	0.1 - 5.0	y = 0.709 x + 0.014	0.9999	0.04	0.12	0.87	0.04
PFNA	M9PFNA	0.1 - 5.0	y = 0.807 x + 0.025	0.9991	0.04	0.12	0.9	0.07
PFDA	M6PFDA	0.1 - 5.0	y = 0.849 x + 0.014	0.9998	0.06	0.18	0.94	0.08
PFUdA	M7PFUdA	0.1 - 5.0	y = 0.888 x - 0.061	0.9989	0.1	0.3	0.86	0.04
PFDoA	MPFDoA	0.1 - 5.0	y = 0.8 x + 0.056	0.9989	0.1	0.3	0.79	0.08
PFTrDA	MPFDoA	0.1 - 5.0	y = 0.541 x - 0.025	0.9988	0.1	0.3	0.7	0.14
PFTeDA	M2PFTeDA	0.1 - 5.0	y = 0.673 x + 0.074	0.9987	0.1	0.3	0.7	0.3
HFPO-DA	M4PFHpA	0.5 - 5.0	y = 0.018 x - 0.007	0.9975	0.34	1.02	0.78	0.02
ADONA	M4PFHpA	0.1 - 5.0	y = 0.307 x - 0.002	0.9994	0.05	0.15	1	0.06

## Sheet: Table S3
Table S3 PFAS identified by suspect and nontarget screening with confidence level of 3 or above
Class No.	Class	Acronym	Ion Formula	Levela	CAS	DTXSID	SMILES
30	Cl-PFESAs	6:2 Cl-PFESA	C8HClF16O4S	1	73606-19-6	DTXSID80892506	OS(=O)(=O)C(F)(F)C(F)(F)OC(F)(F)C(F)(F)C(F)(F)C(F)(F)C(F)(F)C(F)(F)Cl
28	FTSAs	4:2 FTSA	C6H5F9O3S	1	27619-93-8	DTXSID30891564	OS(=O)(=O)CCC(F)(F)C(F)(F)C(F)(F)C(F)(F)F
29	FTSAs	6:2 FTSA	C8H5F13O3S	1	27619-94-9	DTXSID6067331	OS(=O)(=O)CCC(F)(F)C(F)(F)C(F)(F)C(F)(F)C(F)(F)C(F)(F)F
27	HNTf2	HNTf2	C2HF6NO4S2	2b	82113-65-3	DTXSID2045026	FC(F)(F)S(=O)(=O)NS(=O)(=O)C(F)(F)F
26	H-PEFSAs	HPFESA_i n=4	C4H2F8O4S	2a	801209-99-4	DTXSID80904754	[H]C(F)(OC(F)(F)C(F)(F)S(O)(=O)=O)C(F)(F)F
23	H-PFCAs	HPFLCA_i n=4	C4H2F6O2	3a	679-12-9	DTXSID50892417	OC(=O)C(F)(F)C(F)(F)C(F)F
24	H-PFCAs	HPFLCA_i n=5	C5H2F8O2	3a	376-72-7	DTXSID50191038	OC(=O)C(F)(F)C(F)(F)C(F)(F)C(F)F
25	H-PFCAs	HPFLCA_i n=6	C6H2F10O2	3a	1726-50-7	DTXSID20880169	OC(=O)C(F)(F)C(F)(F)C(F)(F)C(F)(F)C(F)F
22	H-PFSAs	HPFLSA_i n=4	C4H2F8O3S	2a	70259-86-8	DTXSID40880949	[H]C(F)(F)C(F)(F)C(F)(F)C(F)(F)S(O)(=O)=O
12	PFCA	PFHxA	C6HF11O2	1	307-24-4	DTXSID3031862	OC(=O)C(F)(F)C(F)(F)C(F)(F)C(F)(F)C(F)(F)F
13	PFCA	PFBA	C4HF7O2	1	375-22-4	DTXSID4059916	OC(=O)C(F)(F)C(F)(F)C(F)(F)F
14	PFCA	PFOA	C8HF15O2	1	335-67-1	DTXSID8031865	OC(=O)C(F)(F)C(F)(F)C(F)(F)C(F)(F)C(F)(F)C(F)(F)C(F)(F)F
15	PFCA	PFPeA	C5HF9O2	1	2706-90-3	DTXSID6062599	OC(=O)C(F)(F)C(F)(F)C(F)(F)C(F)(F)F
16	PFCA	PFHpA	C7HF13O2	1	375-85-9	DTXSID1037303	OC(=O)C(F)(F)C(F)(F)C(F)(F)C(F)(F)C(F)(F)C(F)(F)F
17	PFCA	PFNA	C9HF17O2	1	375-95-1	DTXSID8031863	OC(=O)C(F)(F)C(F)(F)C(F)(F)C(F)(F)C(F)(F)C(F)(F)C(F)(F)C(F)(F)F
18	PFCA	PFPrA	C3HF5O2	2b	422-64-0	DTXSID8059970	OC(=O)C(F)(F)C(F)(F)F
19	PFCA	PFDeA	C10HF19O2	1	335-76-2	DTXSID3031860	OC(=O)C(F)(F)C(F)(F)C(F)(F)C(F)(F)C(F)(F)C(F)(F)C(F)(F)C(F)(F)C(F)(F)F
20	PFCA	PFUdA	C11HF21O2	1	2058-94-8	DTXSID8047553	OC(=O)C(F)(F)C(F)(F)C(F)(F)C(F)(F)C(F)(F)C(F)(F)C(F)(F)C(F)(F)C(F)(F)C(F)(F)F
21	PFCA	PFDoA	C12HF23O2	1	307-55-1	DTXSID8031861	OC(=O)C(F)(F)C(F)(F)C(F)(F)C(F)(F)C(F)(F)C(F)(F)C(F)(F)C(F)(F)C(F)(F)C(F)(F)C(F)(F)F
11	PFdiOAs	PFGdiA	C5H2F6O4	1	376-73-8	DTXSID8059926	OC(=O)C(F)(F)C(F)(F)C(F)(F)C(O)=O
8	PFECAs	HFPO-DA	C6HF11O3	1	13252-13-6	DTXSID70880215	OC(=O)C(F)(OC(F)(F)C(F)(F)C(F)(F)F)C(F)(F)F
9	PFECAs	PFMOAA	C3HF5O3	2c	674-13-5	DTXSID00408562	OC(=O)C(F)(F)OC(F)(F)F
10	PFECAs	PFMPA	C4HF7O3	2b	377-73-1	DTXSID70191136	OC(=O)C(F)(F)C(F)(F)OC(F)(F)F
2	PFSA	PFBS	C4HF9O3S	1	29420-49-3	DTXSID5030030	OS(=O)(=O)C(F)(F)C(F)(F)C(F)(F)C(F)(F)F
3	PFSA	PFOS	C8HF17O3S	1	1763-23-1	DTXSID3031864	OS(=O)(=O)C(F)(F)C(F)(F)C(F)(F)C(F)(F)C(F)(F)C(F)(F)C(F)(F)C(F)(F)F
4	PFSA	PFPrS	C3HF7O3S	2b	423-41-6	DTXSID30870531	OS(=O)(=O)C(F)(F)C(F)(F)C(F)(F)F
5	PFSA	PFHxS	C6HF13O3S	1	82382-12-5	DTXSID7040150	OS(=O)(=O)C(F)(F)C(F)(F)C(F)(F)C(F)(F)C(F)(F)C(F)(F)F
6	PFSA	PFPeS	C5HF11O3S	1	630402-22-1	DTXSID8062600	OS(=O)(=O)C(F)(F)C(F)(F)C(F)(F)C(F)(F)C(F)(F)F
7	PFSA	PFHpS	C7HF15O3S	1	375-92-8	DTXSID8059920	OS(=O)(=O)C(F)(F)C(F)(F)C(F)(F)C(F)(F)C(F)(F)C(F)(F)C(F)(F)F
1	PFSM	FBSAA	C6H4F9NO4S	2b	347872-22-4	DTXSID301026501	OC(=O)CNS(=O)(=O)C(F)(F)C(F)(F)C(F)(F)C(F)(F)F

## Sheet: Table S4
Table S4 The concentrations of identified and confirmed PFASs in drinking water samples
samples	PFPrS	PFPrA	PFBS	PFBA	PFPeA	PFPeS	PFHxS	PFHxA	PFHpS	PFHpA	PFOS	PFOA	PFNA	PFDeA	PFUdA	PFDoA	PFdiOAs	FTSAs	PFECAs	Cl-PFESAs	FTSAs	HNTf2	PFECAs	PFECAs	PFECAs	H-PFCAs	H-PFCAs	H-PFCAs	H-PEFSAs	PFSM
CH-1	0.365422	4.07528	6.51395	39.6645	1.31089	0.0541827	0.49207	16.5376	0.0415464	0.6837	0.629411	5.57605	0.405477	0.165304	0	0.0506543	0.346197	0.217892	0.704667	0	8.17112	15.0168	7.42436	0	0	0.00675438	0.00966353	0	0	0
JZ-1	2.12043	5.38635	9.66963	39.0094	4.74064	0.0650249	1.83245	21.137	0.0763703	4.25923	2.10062	20.888	3.90622	1.28934	0.508756	0.0795642	1.50319	0.427674	1.97374	0.102351	7.17058	5.45016	2.69457	0	0	0.014727	0.00638972	0	0	0
JZ-2	1.82951	5.07307	9.36832	33.3595	4.80711	0.0568637	1.72692	20.8036	0.0648727	4.48147	2.0612	19.125	3.9457	1.49041	0.526	0.0870135	1.51073	0.752928	2.47824	0.135294	3.52199	10.1219	5.00432	0	0	0.0252749	0.0115635	0	0	0
QCS-1	0.659501	4.49728	5.59442	36.0377	1.53416	0.0529929	0.565023	8.66244	0.0376957	0.736389	0.437436	6.50676	0.453064	0.118576	0	0.0222796	0.365485	0.195212	0.650152	0	1.84301	9.57049	4.73167	0.260147	0	0.00412541	0.00443453	0	0	2.96427
QCS-2	0.683636	4.77756	5.66487	33.316	1.66269	0.049713	0.513105	7.27481	0.0467344	0.832288	0.678762	6.04599	0.573377	0.176367	0	0.038012	0	0.237626	0.62634	0	1.57842	8.33613	4.12141	0	0	0.00360774	0.00376348	0	0	1.97831
JD-2-2	0.170722	2.47706	6.42408	30.8579	1.11414	0.0618822	0.27506	10.351	0.0277046	0.603217	0.335059	8.60441	0.287036	0.0903463	0.0697443	0.0523121	0	0	0.49388	0	0	4.97957	2.46191	0	0	0.00324237	0.00166466	0	0	0
JD-4-1	0.187532	3.73284	7.4896	44.8271	1.40958	0.0638132	0.302371	11.6574	0.0315067	0.781475	0.4698	10.7133	0.368333	0.125222	0.0551854	0.020429	0.314841	0	0.507317	0	0	5.75725	2.8464	0	0	0.0032461	0.00169073	0	0	0
JD-4-3	0.190159	1.08195	6.8255	12.6076	1.29595	0.0627573	0.274412	10.6044	0.0380418	0.723375	0.357749	9.78891	0.300224	0.0895294	0.0496354	0.032007	0	0	0.549127	0	0	4.83387	2.38988	0.0424766	0	0.00328776	0.00154785	0	0	0
JD-4-38	0.158074	1.40192	6.67023	14.2328	1.08755	0.0613602	0.257463	12.5458	0.0267619	0.787473	0.322773	9.82995	0.290642	0.0784806	0.034323	0.0215641	0	0	0.536142	0	0	5.37423	2.65703	0	0	0.00327592	0	0	0	0
PD-2-1	0	1.15409	5.97257	15.9485	1.44982	0.109241	0.703454	8.45226	0.0540888	1.06956	0.595932	11.5513	0.497696	0.132508	0.0441474	0.0185693	0.255454	0	0.624425	0	0	3.69703	1.82782	0	0	0.00271737	0.0023212	0	0	0
PD-4-21	0	0	6.83308	11.1608	1.37602	0.110859	0.682509	8.47962	0.0515995	1.05512	0.600968	12.1441	0.545213	0.109033	0.0481828	0.0184548	0.291263	0	0.495516	0	0	4.13	2.04188	0	0	0.00269344	0.00240413	0	0	0
PD-4-47	0.217587	2.5319	7.35282	18.0774	1.47949	0.113785	0.819275	8.68803	0.0520283	0.977807	0.636078	11.2964	0.464747	0.119042	0.0657433	0.0334026	0.443037	0	0.570606	0	0	5.47554	2.70712	0	0	0.00292857	0.00265054	0	0	0
PD-4-66	0	0	6.42813	13.1968	1.09576	0.116319	0.69854	7.00259	0.0474708	0.851678	0.574178	10.2386	0.438341	0.120692	0.0507008	0.0299934	0.276442	0	0	0	0	3.26026	1.61188	0	0	0.0027428	0.00251958	0	0	0
SJ-2-1	0.101517	2.06816	9.52713	18.4618	4.83534	0.0649962	1.88227	21.2543	0.0748705	5.19948	2.10067	20.0443	3.65268	1.38939	0.483061	0.0374922	0.682726	0	1.48679	0	0	1.23458	0.610379	0	0	0.010794	0.00357446	0	0	0
SJ-4-3	0	3.27909	10.8699	19.7229	5.26754	0.0624838	1.82698	20.576	0.0742454	5.39721	2.15344	22.2468	4.03568	1.63932	0.512558	0.0396562	0.751396	0.0789871	3.06991	0	0	3.46079	1.71102	0	0	0.0137793	0	0	0	0
SJ-4-4	0	1.85058	9.21739	20.7252	5.16193	0.0625265	1.5769	19.6075	0.0752338	4.67236	1.94474	22.6022	3.6228	1.29813	0.435502	0.0412671	0.655479	0	3.10744	0	0	3.70977	1.83412	0	0	0.0145734	0.00415481	0	0.139868	0
SJ-4-59	0	0.631054	9.69513	27.1352	5.27484	0.0627729	1.63761	19.0909	0.0818271	4.69526	2.08405	21.0032	3.77696	1.42504	0.551645	0.0484994	0.968236	0	2.67169	0	0	3.94429	1.95007	0	0	0.0130195	0.00443799	0	0	0
YP-2-1	0	0	5.36369	21.5644	1.44414	0.0585982	0.553026	6.78047	0.0458927	0.752386	0.714379	7.22982	0.413231	0.121021	0.055019	0.0274601	0.333638	0.215412	3.19579	0	0	4.16378	2.05858	0	0.810639	0.0205409	0.00591144	0.000920538	0	0
YP-4-1	0	0	4.59712	19.0928	1.35755	0.0439295	0.415079	6.99549	0.0403624	0.666691	0.5645	5.78535	0.409698	0.133338	0.057381	0.0225698	0.380516	0.0776962	2.52844	0	0	2.74691	1.35808	0.254065	0	0.0154837	0.00433568	0.000729283	0	0
YP-4-12	0	2.67942	5.93311	14.1612	1.2592	0.0445807	0.314118	8.41214	0.029532	0.593878	0.428612	3.94914	0.291959	0.0833615	0.0431628	0.0194094	0.83751	0.117746	2.9678	0	0.629621	3.92902	1.94252	0.42559	0	0.0156179	0.0049384	0	0	0
YP-4-20	0	0	5.53392	20.9071	1.22201	0.0444763	0.335921	7.277	0.0438033	0.615205	0.553564	5.59031	0.44011	0.128074	0.0521969	0.0143486	0.601029	0.0642697	3.20101	0	0	4.70392	2.32563	0	0	0.0200878	0.00579458	0.000951635	0	0
QP-2-29	0	3.51603	10.993	19.5541	4.48525	0.0755078	1.36504	17.4684	0.021729	5.72754	0.183474	21.2289	1.66101	0.307571	0.0472568	0.0166226	0	0	0.730881	0	0	3.6157	1.78761	0	0	0.00296901	0.00236077	0	0	0
QP-4-31	0	1.96026	10.7387	16.5689	4.61128	0.0862185	1.39575	17.1735	0.0144325	6.18705	0.139473	20.9798	1.41576	0.403566	0.0592111	0.025961	0	0	0.398843	0	0	3.88233	1.91943	0	0	0.00254715	0.00200534	0	0	0
QP-4-38	0	3.19228	11.1728	19.9774	5.00722	0.0776561	1.37322	20.9347	0.0200371	6.47464	0.15827	25.5636	1.54037	0.33897	0.0630826	0.0182383	0	0	0.452906	0	0	3.47969	1.72037	0.208142	0.606733	0.00275215	0	0	0	0.484278
QP-4-54	0	2.13999	8.09661	18.7526	5.20557	0.0466742	0.963774	20.0165	0.0319877	4.61308	0.684015	17.4271	1.93237	0.549698	0.126596	0.0270378	0	0	0.577673	0	0	3.98283	1.96912	0	0	0.00349543	0.00151756	0	0	1.79881
PD-SR-1J	2.54709	0	15.1723	11.9246	3.11689	0.156635	0.795982	21.8349	0	1.57032	1.19382	19.4915	0.890618	0.325878	0	0	0	0	0	0	0	0.849317	0.419904	0	0	0.00214299	0.00111363	0	0	0.424346
PD-SR-2J	3.27907	0	16.3203	16.6981	3.34304	0.164616	0.776824	23.2143	0	1.77257	0	20.4074	0.905923	0.227977	0	0	0	0	0.451966	0	0	1.06827	0.528155	0	0	0.00250604	0.00130343	0	0	0
PD-LT-1J	3.56164	0	16.8332	16.0149	3.59784	0.163067	0.81504	23.696	0	1.78148	0	21.826	0.953195	0.315814	0	0	0	0	0.497187	0	0	1.24127	0.613689	0	0	0.00212174	0.00104871	0	0	0
PD-LT-2J	3.33775	2.58579	15.2862	13.1409	3.34143	0.137513	0.789822	20.8374	0	1.63775	1.04568	20.1985	0.928982	0.265278	0	0	0	0	0.475847	0	0	1.72859	0.854621	0	0	0.0032664	0.00167224	0	0	0.755881
YP-SR-1J	2.92641	1.98667	18.6799	14.8391	3.60062	0.158771	0.617474	23.6311	0	1.56036	0	18.8717	0.707928	0.183111	0	0	0.397437	0	1.33807	0.184042	0.734884	2.16815	1.07194	0	0	0.0221775	0	0.00162934	0.240292	0
YP-SR-2J	3.04526	2.59311	15.0395	12.9593	3.19536	0.136772	0.615613	21.8455	0	1.42441	0	17.639	0.726244	0.224137	0	0	0.505677	0	1.4478	0.125184	0	1.84989	0.914588	0	0	0.0222576	0.00463751	0.00152024	0	0
YP-LT-1J	2.36212	3.48104	16.1041	10.9353	3.35571	0.157003	0.708447	25.0993	0	1.45015	0	18.833	0.727844	0.170141	0	0	0.579685	0	1.66663	0.109272	0.621515	1.90407	0.94138	0	0	0.0244158	0.00514715	0.00182099	0.185396	0
YP-LT-2J	2.4943	1.82564	16.0655	9.26221	3.24273	0.155004	0.614857	23.9336	0	1.36415	0	18.2532	0.747221	0.236225	0	0	0.421648	0	1.74245	0	0.533137	2.02042	0.9989	0	0	0.0231243	0.00508243	0.00171048	0.186172	0
SJ-SR-1J	4.94956	0.437795	25.6508	33.4734	8.75364	0.144432	3.63678	45.71	0.130772	8.41326	5.19341	37.2181	7.16952	3.50126	1.49504	0	0	0	0.680473	0	0	1.97395	0.975925	0	0	0.00279574	0.00154386	0	0	2.58595
SJ-SR-2J	5.32296	0	24.759	24.6905	8.48035	0.146061	3.42517	43.8404	0.123911	8.40053	4.76739	34.8734	6.77846	3.76538	2.25344	0	0	0	0.562286	0	0	3.08328	1.52438	0	0	0.00355914	0	0	0	5.10887
SJ-LT-1J	5.10505	4.41986	26.7653	35.7741	8.518	0.15726	3.727	48.9236	0.140601	8.42413	6.09963	36.5489	7.59287	4.40157	1.91532	0	0	0	0.422445	0	0	2.81781	1.39313	0	0	0	0	0	0	3.97666
SJ-LT-2J	5.28507	6.45097	24.6205	24.2	7.89934	0.14534	3.45159	43.5094	0.113595	7.63677	4.20607	33.4486	6.49941	2.95212	1.17311	0	0	0	0	0	0	0.764618	0.378029	0	0	0	0	0	0	0.8033
PD-SR-1C	0.219335	0	0.545006	0.246442	0	0	0	0.667369	0	0	0	0.79643	0	0	0	0	0	0	0.349131	0	0	0.387844	0.191751	0	0	0.00118875	0.000667381	0	0	0
PD-SR-2C	0.181029	0	0.240965	0	0	0	0	0.522147	0	0.146442	0	0.452823	0	0	0	0	0	0	0.437415	0	0	0.509012	0.251657	0	0	0.00237412	0.0010269	0	0	0
PD-LT-1C	1.97024	0	8.25095	10.5456	2.47713	0	0.367868	13.4404	0	0.880225	0	8.15941	0.365097	0	0	0	0	0	0	0	0	0	0	0	0	0	0	0	0	0
PD-LT-2C	2.50275	0	9.03568	9.83981	2.64977	0	0.350705	14.1205	0	0.92775	0	8.82852	0.400859	0	0	0	0	0	0	0	0	0	0	0	0	0	0	0	0	0
YP-SR-1C	0.382426	0	0.795476	0.305966	0	0	0	1.11403	0	0	0	0.551428	0	0	0	0	0.521392	0	1.53135	0	0	1.20756	0.597023	0	0	0.0196421	0.00413481	0.00116142	0.121205	0
YP-SR-2C	0.240189	0	0.683501	0	0	0	0.101212	1.12299	0	0	0	0.535954	0	0	0	0	0.358478	0	1.35189	0	0	1.55652	0.769547	0	0	0.0216825	0.0050663	0.00160784	0.147809	0
YP-LT-1C	1.52598	2.49843	8.86464	10.907	2.34239	0.0813177	0.324681	14.7337	0	0.829841	0	9.41284	0.350679	0	0	0	0	0	0	0	0	0	0	0	0	0	0	0	0	0
YP-LT-2C	1.26924	2.05435	7.07706	7.32447	1.96896	0	0.28728	11.6851	0	0.653532	0	8.02521	0.318751	0	0	0	0	0	0	0	0	0	0	0	0	0	0	0	0	0
SJ-SR-1C	0.220862	0	0.425107	4.11621	0	0	0.113277	0.506617	0	0.145349	0	0.964893	0.212931	0	0	0	0	0	0.382655	0	0	0.708063	0.350068	0	0	0.00185612	0.00097178	0	0	0.413943
SJ-SR-2C	0	0	1.73781	5.9336	0	0	0	0.488642	0	0	0	0	0	0	0	0	0	0	0	0	0	0.774825	0.383076	0	0	0.00180744	0.000867733	0	0	1.38607
SJ-LT-1C	3.34958	0	13.6876	20.4867	5.6945	0	1.29979	25.9674	0	3.78561	1.24249	14.3931	2.26606	0.974564	0.315066	0	0	0	0	0	0	0	0	0	0	0.00377939	0.00185682	0	0	0
SJ-LT-2C	4.01993	3.76769	16.812	15.7127	6.03346	0.0803441	1.86179	28.2349	0	4.91913	2.12154	19.9009	3.67917	1.5384	0.454125	0	0	0	0	0	0	0	0	0	0	0.00253787	0.00131347	0	0	0

## Sheet: Table S5
Table S5 Persistence, bioaccumulation, ecotoxicological effects, and human health effects of PFAS used to calculated the ToxPi scores	Table S5 The PBT parameters used for calculating ToxPi
	Persistence			Bioaccumulation		Toxicity
						Ecotoxicological effects			Human health effects
	Biowin1	Biowin3	Biowin5	log BAF	log Kow	Fish LC50 (96 h)	Daphnid LC50 (48 h)	Green Algae EC50 (96 h)	Carcinogenicity	Developmental toxicity	Mutagenicity	Skin sensitization	Oral rat LD50	Endocrine disrupting effect（docking scores）
														ERa	ERb	AR	PPARa	TRa	TRb
unit	unitless	unitless	unitless	L/kg	unitless	mg/L	mg/L	mg/L	unitless	unitless	unitless	unitless	mg/kg	unitless	unitless	unitless	unitless	unitless	unitless
4:2 FTSA	0.372518	-1.51727	-0.219941	0.47	1.32	10988.3	5859.82	3367.62	0.5	0.5	0	0.5	290.09	87.7081	79.0687	92.1848	86.6196	83.3738	87.4827
6:2 Cl-PFESA	1.32782	-0.336014	0.364238	3.81	5.24	5.33569	4.08781	10.5078	0.5	0	0.17	0.25	308.14	70.7372	65.4643	85.3155	76.6799	70.2073	64.545
6:2 FTSA	0.787993	-0.872009	-0.0408159	1.65	2.66	900.811	543.56	520.667	0.75	0	0	0.5	204.18	79.3802	66.0905	77.1749	76.2361	77.1146	68.6147
HFPO-DA	1.27688	-1.16345	-0.580817	2.35	3.36	161.736	104.154	130.56	0.5	0	0	0.25	722.14	90.775	89.2364	101.073	104.432	107.877	106.306
HNTf2	0.42714	-1.55196	-0.439208	1.08	2.07	201.241	114.971	87.8476	0.5	0	0.5	0.5	2124.05	78.2416	67.5314	82.465	88.579	83.7153	79.0169
HPFESA_i n=4	0.705574	-1.575	-0.151002	0.3	1.1	15850.5	8279.98	4369.13	0.25	0.5	0.17	1	606.74	106.256	104.885	101.006	44.9586	109.611	96.2036
HPFLCA_i n=4	-0.359042	-2.70629	-0.584414	0.63	1.53	4257.58	2314.79	1441.02	0.5	0.5	0	1	1502.66	101.157	98.2896	109.41	98.0794	95.9668	99.5918
HPFLCA_i n=5	-0.151304	-2.38366	-0.494851	1.23	2.2	1339.41	774.631	622.571	0.5	0.5	0	0.75	1216.28	77.4934	69.8909	86.0995	78.9441	79.3615	73.6242
HPFLCA_i n=6	0.0564332	-2.06103	-0.405289	1.86	2.87	403.968	248.518	257.863	0.5	0	0	0.75	1484.21	88.82	78.9618	99.5831	80.9454	90.7184	87.7838
HPFLSA_i n=4	0.0141074	-1.91986	-0.0666931	0.37	1.21	11883.9	6272.8	3455.38	0.5	0.5	0	0.75	560.04	62.4934	66.0485	69.876	54.6747	65.2356	64.287
PFBA	0.169943	-2.15358	-0.675633	1.17	2.14	1322.59	760.586	597.144	0.5	0.5	0	0.25	1784.91	61.4732	64.6728	71.9317	53.1307	63.2624	62.4714
PFBS	0.359162	-1.57927	-0.213122	0.86	1.82	3597.03	2008.25	1395.16	0.25	1	0.16	0.25	1043.04	71.0352	72.3894	83.4037	66.2788	78.9694	68.7901
PFDeA	1.41637	-0.21779	-0.138258	6.09	6.15	0.787873	0.656392	2.38624	0.75	0	0	0.25	478.92	95.4822	98.2598	104.674	77.2902	117.639	99.3346
PFDoA	1.83184	0.427472	0.0408669	7.01	7.49	0.059132	0.0557431	0.337767	0.75	0	0	0.25	355.3	94.389	65.6934	0	30.2325	0	105.668
PFGdiA	-0.22685	-2.76152	-0.7759	0.21	0.86	20627.3	10546.8	5093.36	0.5	0.5	0	0.5	839.04	71.065	67.7345	84.8848	71.3967	67.7345	66.6984
PFHpA	0.793155	-1.18568	-0.406946	3.08	4.14	35.4285	24.5226	41.4293	0.75	0	0	0.25	221.55	90.6567	82.5308	91.8417	90.6059	88.5161	82.1803
PFHpS	0.982375	-0.611374	0.0555652	2.71	3.82	84.9679	57.0981	85.3572	0.75	0.5	0	0.5	267.73	93.4924	92.3117	100.126	86.3273	96.4415	90.0976
PFHxA	0.585418	-1.50831	-0.496508	2.45	3.48	121.927	79.3386	103.822	0.75	0	0	0.25	779.08	80.926	76.1336	79.6834	75.8651	83.0275	74.4301
PFHxS	0.774637	-0.934005	-0.0339974	2.11	3.16	301.319	190.354	220.417	0.75	0.5	0	0.5	218.88	83.7241	84.4018	93.7925	88.5901	81.9905	83.9995
PFMOAA	0.317183	-2.43218	-0.729404	0.47	1.31	6135.38	3269.28	1872.76	0.25	0.5	0	0.5	1237.27	66.2456	76.1847	79.5569	79.2335	72.9541	66.8231
PFMPA	0.52492	-2.10955	-0.639842	1.3	2.28	1063.26	619.43	513.099	0.25	0.5	0	0.5	2239.51	57.4583	62.7754	64.3025	49.3448	70.9471	56.8151
PFNA	1.20863	-0.540421	-0.227821	5.04	5.48	2.83747	2.22232	6.2578	0.75	0	0	0.25	174.74	99.5216	100.666	116.065	99.5051	106.26	97.2691
PFOA	1.00089	-0.863052	-0.317383	3.89	4.81	10.1002	7.43665	16.2202	0.75	0	0	0.5	176.24	93.6516	93.8865	102.9	97.3872	92.7307	90.3536
PFOS	1.19011	-0.288744	0.145128	3.28	4.49	23.6641	16.9156	32.6469	0.75	0.5	0	0.25	238.47	100.508	98.4584	102.019	74.9774	110.436	92.2159
PFPeA	0.377681	-1.83094	-0.58607	1.81	2.81	408.974	250.178	253.58	0.5	0.5	0	0.25	1563.74	74.1395	70.4942	84.6017	74.1781	73.805	68.2843
PFPeS	0.5669	-1.25664	-0.12356	1.48	2.49	1051.87	624.692	560.288	0.5	0.5	0	0.25	339.49	78.7405	76.2604	87.0828	83.301	80.3109	75.9149
PFPrA	-0.0377944	-2.47621	-0.765195	0.59	1.47	4043.7	2186.1	1329.43	0.5	0.5	0	0	628.68	53.3119	55.6815	59.2093	0	59.6414	58.4417
PFPrS	0.151425	-1.9019	-0.302685	0.35	1.15	11959	6276.79	3377.61	0.5	1	0.32	0.25	559.08	64.4464	64.2005	74.5894	59.8513	58.9209	57.4942
PFSM-FSAA	0.422003	-1.6252	-0.464781	1.83	2.85	510.523	313.418	322.422	0.5	0	0	0.25	380.3	76.0021	83.1335	86.7815	82.0168	80.7712	80.3862
PFUdA	1.62411	0.104841	-0.0486957	6.75	6.82	0.216697	0.19204	0.901321	0.75	0	0	0.25	448.43	92.9854	60.1097	0	37.8683	0	104.632

## Sheet: Table S6
Table S6 ToxPi scores, exposure, and risk indexes (RIs) of PFAS in drinking water samples
Compound	Fomula	Exposurenormalized	Persistence	Bioaccumulation	Ecotoxicological effects	Human health effects	Docking score	ToxPi score	RI	Priority	Rank
PFOA	C8HF15O2	0.847905	0.586466	0.568477	0.6	0.721088	0.85555	0.62683	0.531492		1
PFHxA	C6HF11O2	1.13765	0.379699	0.362293	0.4	0.14966	0.53552	0.367906	0.418548		2
PFBS	C4HF9O3S	0.622545	0.424812	0.120192	0.136667	0.52381	0.428706	0.302688	0.188437		3
PFBA	C4HF7O2	1	0.172932	0.167119	0.22	0.102041	0.242024	0.176024	0.176024		4
PFNA	C9HF17O2	0.158504	0.691729	0.703563	0.7	0.55102	1	0.715211	0.113364		5
HNTf2	C2HF6NO4S2	0.306541	0.368421	0.155222	0.383333	0.22449	0.539761	0.302057	0.0925929		6
PFHpA	C7HF13O2	0.179832	0.481203	0.45839	0.5	0.489796	0.708507	0.501898	0.0902571		7
6:2 FTSA	C8H5F13O3S	0.15897	0.635338	0.241629	0.243333	0.680272	0.44049	0.443889	0.0705648		8
PFOS	C8HF17O3S	0.0955409	0.842105	0.499491	0.526667	0.809524	0.898261	0.695471	0.066446		9
Ref-PFOS	C8HF17O3S	0.0930212	0.842105	0.499491	0.526667	0.809524	0.898261	0.695471	0.0646936		10
PFDeA	C10HF19O2	0.0814392	0.793233	0.831297	0.8	0.278912	0.932526	0.765003	0.0623012		11
Ref-PFOA	C8HF15O2	0.0930212	0.586466	0.568477	0.6	0.721088	0.85555	0.62683	0.0583085		12
PFPeA	C5HF9O2	0.178578	0.278195	0.264706	0.31	0.136054	0.440486	0.279472	0.0499074		13
PFHxS	C6HF13O3S	0.0796641	0.631579	0.31316	0.33	1	0.682632	0.538539	0.0429022		14
HPFLSA_i n=4	C4H2F8O3S	0.151434	0.37218	0.0381599	0.04	0.748299	0.26419	0.253723	0.0384223		15
HFPO-DA	C6HF11O3	0.0592285	0.511278	0.34589	0.38	0	0.935803	0.431923	0.0255821		16
PFUdA	C11HF21O2	0.0298982	0.898496	0.930354	0.9	0.29932	0.253514	0.771043	0.0230528		17
PFPrS	C3HF7O3S	0.0858481	0.323308	0.0321644	0.04	0.965986	0.241194	0.257066	0.0220687		18
PFSM-FSAA	C6H4F9NO4S	0.0291026	0.349624	0.269193	0.29	0.176871	0.596849	0.324463	0.00944273		19
PFPrA	C3HF5O2	0.0949029	0.0714286	0.0739442	0.133333	0.210884	0	0.086704	0.00822846		20
PFGdiA	C5H2F6O4	0.0164832	0	0	0	0.469388	0.390153	0.0955045	0.00157422		21
PFHpS	C7HF15O3S	0.00192675	0.733083	0.407051	0.426667	0.945578	0.82416	0.62409	0.00120246		22
PFPeS	C5HF11O3S	0.00296142	0.526316	0.216308	0.23	0.544218	0.55891	0.395667	0.00117174		23
4:2 FTSA	C6H5F9O3S	0.00355981	0.432331	0.0538084	0.0466667	0.755102	0.686323	0.32739	0.00116544		24
PFDoA	C12HF23O2	0.00106784	1	1	1	0.360544	0.273423	0.848219	0.000905759		25
6:2 Cl-PFESA	C8HClF16O4S	0.000426967	0.928571	0.595023	0.646667	0.346939	0.3855	0.661099	0.000282268		26
HPFESA_i n=4	C4H2F8O4S	0.000683148	0.507519	0.0247172	0.02	0.843537	0.902017	0.373585	0.000255214		27
PFMPA	C4HF7O3	0.000768541	0.24812	0.187236	0.233333	0.0408163	0.181863	0.195787	0.00015047		28
PFMOAA	C3HF5O3	0.00101998	0.146617	0.0530543	0.1	0.197279	0.42569	0.146887	0.000149821		29
HPFLCA_i n=4	C4H2F6O2	0.000612266	0.0488722	0.0814103	0.123333	0.659864	0.97076	0.238312	0.00014591		30
HPFLCA_i n=5	C5H2F8O2	0.000180345	0.150376	0.176056	0.213333	0.544218	0.500515	0.248596	4.4833e-05		31
HPFLCA_i n=6	C6H2F10O2	0	0.255639	0.272907	0.31	0.14966	0.70826	0.305951	0		32
